# Supplementary material for: Biomass-Derived Magnetic Fe3O4/Biochar Nanoparticles from Baobab Seeds for Sustainable Wastewater Dye Remediation
Source: Int J Mol Sci. 2025 Sep 1;26(17):8499. doi: 10.3390/ijms26178499 (PMC12429094; doi:10.3390/ijms26178499)
Supplement: Supplementary file 1 [file ijms-26-08499-s001.zip]

Archive with 1 entries (1 files):
- ijms-3858070-supplementary.pdf
